# Supplementary material for: Identification of Molecular Determinants in iRhoms1 and 2 That Contribute to the Substrate Selectivity of Stimulated ADAM17
Source: Int J Mol Sci. 2022 Oct 24;23(21):12796. doi: 10.3390/ijms232112796 (PMC9654401; doi:10.3390/ijms232112796)
Supplement: Supplementary file 1 [file ijms-23-12796-s001.zip]

Archive with 1 entries (1 files):
- ijms-1932283-supplementary.pdf
